# Supplementary material for: Effect of Intraoperative Magnesium Sulfate Administration on Blood Glucose Control following Total Joint Arthroplasty in Patients with Diabetes
Source: J Clin Med. 2022 May 27;11(11):3040. doi: 10.3390/jcm11113040 (PMC9181658; doi:10.3390/jcm11113040)
Supplement: Supplementary file 1 [file jcm-11-03040-s001.zip]

Archive with 1 entries (1 files):
- jcm-1614112-supplementary.pdf
